# Supplementary material for: Small-molecule polymerase inhibitor protects non-human primates from measles and reduces shedding
Source: Nat Commun. 2021 Sep 2;12:5233. doi: 10.1038/s41467-021-25497-4 (PMC8413292; doi:10.1038/s41467-021-25497-4)
Supplement: Supplementary file 3 — Source Data [file 41467_2021_25497_MOESM3_ESM.xlsx]

## Sheet: Figure 1b data
Figure 1b - Source Data
	animal	time post-applikation [h]	ERDRP-0519 serum conc. [µM]
	1	0	0
		0.25	3.83327
		0.5	3.49337
		1	3.60667
		2	3.04018
		3	2.51145
		6	1.34259
		24	0.039088
	2	0	0
		0.25	0.672238
		0.5	0.691122
		1	1.15753
		2	2.49257
		3	2.88911
		6	1.2595
		24	0.0980033
	3	0	0
		0.25	1.54464
		0.5	0.917719
		1	2.00161
		2	3.07795
		3	2.17156
		6	0.991363
		24	0.0779872

## Sheet: Figure 1e data
Figure 1e - Source Data
	group	Virus titers (TCID50/10^6 PBMCs)
	vehicle	135186
		240399
		101375
	q.d. ERDRP-0519; 50mg/kg sim	3205.77
		1351.86
		1802.74
		2403.99
	b.i.d. ERDRP-0519; 50mg/kg sim	180.274
		320.577
		427.496
		76.0207
	const. 1.5 μM ERDRP-0519	76.0207
		57.0075
		42.7496
		76.0207

## Sheet: Figure 1e statistics
Figure 1e - statistics
	ANOVA results							Multiple comparisons
	Table Analyzed	Transform of Virus Titer						Number of families	1
	Data sets analyzed	A-D						Number of comparisons per family	6
								Alpha	0.05
	ANOVA summary
	F	156.3						Tukey's multiple comparisons test	Mean Diff.	95.00% CI of diff.	Significant?	Summary	Adjusted P Value
	P value	<0.0001						once daily vs. twice daily	0.9998	0.5358 to 1.464	Yes	***	0.0002	A-B
	P value summary	****						once daily vs. trough	1.531	1.067 to 1.995	Yes	****	<0.0001	A-C
	Significant diff. among means (P < 0.05)?	Yes						once daily vs. vehicle	-1.854	-2.355 to -1.352	Yes	****	<0.0001	A-D
	R squared	0.9771						twice daily vs. trough	0.5313	0.06722 to 0.9953	Yes	*	0.0241	B-C
								twice daily vs. vehicle	-2.853	-3.355 to -2.352	Yes	****	<0.0001	B-D
	Brown-Forsythe test							trough vs. vehicle	-3.385	-3.886 to -2.883	Yes	****	<0.0001	C-D
	F (DFn, DFd)	1.374 (3, 11)
	P value	0.3018						Test details	Mean 1	Mean 2	Mean Diff.	SE of diff.	n1	n2	q	DF
	P value summary	ns						once daily vs. twice daily	3.318	2.318	0.9998	0.1542	4	4	9.17	11
	Are SDs significantly different (P < 0.05)?	No						once daily vs. trough	3.318	1.787	1.531	0.1542	4	4	14.04	11
								once daily vs. vehicle	3.318	5.172	-1.854	0.1665	4	3	15.74	11
	Bartlett's test							twice daily vs. trough	2.318	1.787	0.5313	0.1542	4	4	4.873	11
	Bartlett's statistic (corrected)							twice daily vs. vehicle	2.318	5.172	-2.853	0.1665	4	3	24.23	11
	P value							trough vs. vehicle	1.787	5.172	-3.385	0.1665	4	3	28.74	11
	P value summary
	Are SDs significantly different (P < 0.05)?
	ANOVA table	SS	DF	MS	F (DFn, DFd)	P value
	Treatment (between columns)	22.29	3	7.431	F (3, 11) = 156.3	P<0.0001
	Residual (within columns)	0.5231	11	0.04755
	Total	22.82	14
	Data summary
	Number of treatments (columns)	4
	Number of values (total)	15

## Sheet: Figure 3a data
Figure 3a - Source Data
	animal	time [days post-treatment]	ERDRP-0519 (µM)
	1	0	0
		3	2.98353
		7	0.57027
		10	0.608036
		14	0.0239815
	2	0	0
		3	0.91583
		7	0.976256
		10	1.65416
		14	0.0830856
	3	0	0
		3	2.53034
		7	1.28027
		10	2.22821
		14	0.0726999
	4	0	0
		3	4.79631
		7	2.908
		10	2.83247
		14	0.355002
	5	0	0
		3	7.1567
		7	3.21013
		10	4.4753
		14	0.653355
	6	0	0
		3	0.813862
		7	2.4548
		10	4.39976
		14	1.86187
	7	0	0
		3	7.17558
		7	4.75854
		10	4.66413
		14	deceased
	8	0	0
		3	3.75774
		7	3.32343
		10	1.69948
		14	2.17156
	9	0	0.0562716
		3	1.90719
		7	2.83247
		10	1.66927
		14	2.47369
	10	0	0.0332343
		3	3.56891
		7	2.13379
		10	0.998916
		14	1.51254
	11	0	0
		3	2.05826
		7	0.674127
		10	0.985698
		14	0.241704
	12	0	0
		3	2.60587
		7	2.09602
		10	2.15267
		14	0.676015
	13	0	0
		3	7.00563
		7	3.64444
		10	3.11571
		14	1.41246
	14	0	0
		3	1.54086
		7	0.52495
		10	0.694898
		14	0.153708
	15	0	0
		3	2.28486
		7	2.13379
		10	1.57296
		14	0.326678

## Sheet: Figure 3b
Figure 3b - Source Data
					Temperature [°C]
			untreated
		time (d)	animal 1	animal 2	animal 3	animal 4	animal 5	animal 6
		0	38.9	38.8	36.9	36.3	34.9	38.5
		3	38.7	39.5	39.1	38.6	39.6	39.5
		7	39.8	39.9	39.5	40.1	40.1	39.7
		10	39.6	40	39.5	39.7	39.9	39.8
		14	39.6	39.7	39.4	39.7	39.8	39.7
		17	39.9	39.8	39.5	39.6	40	39.4
		21	39.6	39.4	39	39.1	38.6	39.5
			prophylactic
		time (d)	animal 1	animal 2	animal 3	animal 4	animal 5	animal 6
		0	38.9	38.6	38.7	39.3	38.7	38.2
		3	38.6	38.5	39.1	39	37.5	38.8
		7	39.3	38.5	38.7	38.8	37.3	39.3
		10	39.8	39.3	38.9	39.3	38.3	39.7
		14	40.1	40.5	40.5	39.6	39.1	39.6
		17	39.7	39.8	39.7	39.3	38.7	40
		21	39.5	39.7	39.5	39.1	39.7	39.6
			therapeutic (d3)
		time (d)	animal 1	animal 2	animal 3	animal 4	animal 5	animal 6
		0	37.9	38.1	37.8	39.1	38.4	38.8
		3	39.3	38.3	39.2	40	39.4	39.1
		7	38.9	38.7	39.4	39.8	39.8	39.4
		10	38.4	39	39.3	39.6	39.7	40.3
		14	39.1	38.7	39.1	39.5	39.5	39.6
		17	39.1	deceased	39.5	39.5	39.8	39.4
		21	39.1	deceased	38.8	39.8	40	38.8
			therapeutic (d7)
		time (d)	animal 1	animal 2	animal 3	animal 4	animal 5	animal 6
		0	38.4	38.3	38	37.9	37.9	38.1
		3	39.3	39.4	38.6	39.2	39.4	39.3
		7	40	40	39.2	38.7	39.4	39.2
		10	39.5	39.6	38.9	39.3	39.7	38.5
		14	39.7	38.7	39.8	39.9	39.8	38.2
		17	39.3	39.7	39.4	39.5	39.5	39.4
		21	39.7	39.7	39.7	39.1	38.7	39

## Sheet: Figure 3b statistics
Figure 3b - statistics
	Table Analyzed	Temperature							Within each row, compare columns (simple effects within rows)
	Mixed-effects model (REML)	Matching: Stacked							Number of families	7
	Assume sphericity?	No							Number of comparisons per family	3
	Alpha	0.05							Alpha	0.05
	Fixed effects (type III)	P value	P value summary	Statistically significant (P < 0,05)?	F (DFn, DFd)	Geisser-Greenhouse's epsilon			Dunnett's multiple comparisons test	Mean Diff,	95,00% CI of diff,	Significant?	Summary	Adjusted P Value
	Time	<0,0001	****	Yes	F (2,832, 55,69) = 25,21	0.4719
	Column Factor	0.9578	ns	No	F (3, 20) = 0,1022				Row 1
	Time x Column Factor	<0,0001	****	Yes	F (18, 118) = 3,704				untreated vs. prophylactic	-1.35	-3,509 to 0,8095	No	ns	0.2128
									untreated vs. therapeutic (d3)	-0.9667	-3,118 to 1,185	No	ns	0.4298
	Random effects	SD	Variance						untreated vs. therapeutic (d7)	-0.7167	-2,887 to 1,454	No	ns	0.6091
	Subject	0.2549	0.06496
	Residual	0.4747	0.2253						Row 2
									untreated vs. prophylactic	0.5833	-0,2427 to 1,409	No	ns	0.181
	Was the matching effective?								untreated vs. therapeutic (d3)	-0.05	-0,8472 to 0,7472	No	ns	0.996
	Chi-square, df	12,48, 1							untreated vs. therapeutic (d7)	-0.03333	-0,6447 to 0,5781	No	ns	0.9973
	P value	0.0004
	P value summary	***							Row 3
	Is there significant matching (P < 0.05)?	Yes							untreated vs. prophylactic	1.2	0,2217 to 2,178	Yes	*	0.0217
									untreated vs. therapeutic (d3)	0.5167	-0,09377 to 1,127	No	ns	0.0952
	Data summary								untreated vs. therapeutic (d7)	0.4333	-0,2439 to 1,111	No	ns	0.2198
	Number of columns (Column Factor)	4
	Number of rows (Time)	7							Row 4
	Number of subjects (Subject)	24							untreated vs. prophylactic	0.5333	-0,2005 to 1,267	No	ns	0.148
	Number of missing values	2							untreated vs. therapeutic (d3)	0.3667	-0,4962 to 1,229	No	ns	0.4633
									untreated vs. therapeutic (d7)	0.5	-0,1161 to 1,116	No	ns	0.1071
									Row 5
									untreated vs. prophylactic	-0.25	-0,9983 to 0,4983	No	ns	0.6164
									untreated vs. therapeutic (d3)	0.4	-0,05831 to 0,8583	No	ns	0.0834
									untreated vs. therapeutic (d7)	0.3	-0,6580 to 1,258	No	ns	0.6487
									Row 6
									untreated vs. prophylactic	0.1667	-0,4615 to 0,7948	No	ns	0.7837
									untreated vs. therapeutic (d3)	0.24	-0,1826 to 0,6626	No	ns	0.3092
									untreated vs. therapeutic (d7)	0.2333	-0,08848 to 0,5551	No	ns	0.1614
									Row 7
									untreated vs. prophylactic	-0.3167	-0,8275 to 0,1942	No	ns	0.2498
									untreated vs. therapeutic (d3)	-0.1	-0,9884 to 0,7884	No	ns	0.9733
									untreated vs. therapeutic (d7)	-0.1167	-0,7712 to 0,5379	No	ns	0.9265
									Test details	Mean 1	Mean 2	Mean Diff,	SE of diff,	N1	N2	q	DF
									Row 1
									untreated vs. prophylactic	37.38	38.73	-1.35	0.6778	6	6	1.992	5.496
									untreated vs. therapeutic (d3)	37.38	38.35	-0.9667	0.6943	6	6	1.392	6.006
									untreated vs. therapeutic (d7)	37.38	38.1	-0.7167	0.667	6	6	1.074	5.168
									Row 2
									untreated vs. prophylactic	39.17	38.58	0.5833	0.2956	6	6	1.973	9.308
									untreated vs. therapeutic (d3)	39.17	39.22	-0.05	0.2865	6	6	0.1745	9.516
									untreated vs. therapeutic (d7)	39.17	39.2	-0.03333	0.2171	6	6	0.1536	8.914
									Row 3
									untreated vs. prophylactic	39.85	38.65	1.2	0.3157	6	6	3.801	6.003
									untreated vs. therapeutic (d3)	39.85	39.33	0.5167	0.2088	6	6	2.474	7.485
									untreated vs. therapeutic (d7)	39.85	39.42	0.4333	0.2283	6	6	1.898	7.042
									Row 4
									untreated vs. prophylactic	39.75	39.22	0.5333	0.2383	6	6	2.238	6.13
									untreated vs. therapeutic (d3)	39.75	39.38	0.3667	0.2759	6	6	1.329	5.824
									untreated vs. therapeutic (d7)	39.75	39.25	0.5	0.2041	6	6	2.449	6.586
									Row 5
									untreated vs. prophylactic	39.65	39.9	-0.25	0.2363	6	6	1.058	5.599
									untreated vs. therapeutic (d3)	39.65	39.25	0.4	0.1517	6	6	2.638	6.557
									untreated vs. therapeutic (d7)	39.65	39.35	0.3	0.2983	6	6	1.006	5.368
									Row 6
									untreated vs. prophylactic	39.7	39.53	0.1667	0.214	6	6	0.779	7.403
									untreated vs. therapeutic (d3)	39.7	39.46	0.24	0.1481	6	5	1.621	8.423
									untreated vs. therapeutic (d7)	39.7	39.47	0.2333	0.1116	6	6	2.092	8
									Row 7
									untreated vs. prophylactic	39.2	39.52	-0.3167	0.1778	6	6	1.781	8.151
									untreated vs. therapeutic (d3)	39.2	39.3	-0.1	0.2955	6	5	0.3384	6.732
									untreated vs. therapeutic (d7)	39.2	39.32	-0.1167	0.2358	6	6	0.4947	9.748

## Sheet: Figure 3c
Figure 3c - Source Data
n.d. = not detected
			Viral titers [log10(TCID50/106 PBMCs)]
		untreated
		time (d)	animal 1	animal 2	animal 3	animal 4	animal 5	animal 6
		3	n.d.	n.d.	n.d.	n.d.	0.801343	1.66421
		7	3.04576	3.47712	2.81816	1.93181	2.4279	3.5376
		10	5.18046	n.d.	1.62586	1.30103	1.14267	1.80272
		14	1.37675	n.d.	0.829738	n.d.	n.d.	n.d.
		17	1.38021	n.d.	n.d.	n.d.	n.d.	n.d.
		21	n.d.	n.d.	n.d.	n.d.	n.d.	n.d.
		prophylactic
		time (d)	animal 1	animal 2	animal 3	animal 4	animal 5	animal 6
		3	n.d.	n.d.	n.d.	n.d.	n.d.	1.74473
		7	n.d.	n.d.	n.d.	n.d.	n.d.	1.50864
		10	n.d.	n.d.	n.d.	n.d.	n.d.	1.80734
		14	n.d.	n.d.	n.d.	n.d.	n.d.	n.d.
		17	n.d.	n.d.	0.774691	n.d.	n.d.	n.d.
		21	n.d.	n.d.	n.d.	n.d.	2.35164	n.d.
		therapeutic (d3)
		time (d)	animal 1	animal 2	animal 3	animal 4	animal 5	animal 6
		3	n.d.	n.d.	n.d.	n.d.	1.09691	1.76955
		7	0.790485	1.00436	n.d.	n.d.	n.d.	2.28122
		10	1.35002	n.d.	n.d.	0.886057	n.d.	2.04455
		14	n.d.	n.d.	0.737549	n.d.	n.d.	n.d.
		17	n.d.	deceased	n.d.	n.d.	n.d.	n.d.
		21	n.d.	deceased	n.d.	n.d.	n.d.	n.d.
		therapeutic (d7)
		time (d)	animal 1	animal 2	animal 3	animal 4	animal 5	animal 6
		3	n.d.	0.616185	0.712198	0.879426	0.664208	1.71183
		7	2.10791	1.9431	1.85387	2.10791	1.9914	1.69897
		10	2.51333	2.09151	2.1549	2.93554	2.62586	2.43771
		14	0.79588	0.39794	n.d.	1.73518	n.d.	n.d.
		17	1.17393	0.627088	n.d.	n.d.	n.d.	n.d.
		21	n.d.	n.d.	n.d.	n.d.	n.d.	n.d.

## Sheet: Figure 3c statistics
Figure 3c - statistics
	Table Analyzed	PBMC Titers							Within each row, compare columns (simple effects within rows)
	Mixed-effects model (REML)	Matching: Stacked							Number of families	7
	Assume sphericity?	No							Number of comparisons per family	3
	Alpha	0.05							Alpha	0.05
	Fixed effects (type III)	P value	P value summary	Statistically significant (P < 0,05)?	F (DFn, DFd)	Geisser-Greenhouse's epsilon			Dunnett's multiple comparisons test	Mean Diff,	95,00% CI of diff,	Significant?	Summary	Adjusted P Value
	Row Factor	<0,0001	****	Yes	F (3,342, 65,72) = 25,62	0.5569
	Column Factor	0.0013	**	Yes	F (3, 20) = 7,710				Row 1
	Row Factor x Column Factor	<0,0001	****	Yes	F (18, 118) = 5,196				untreated vs. prophylactic	0
									untreated vs. therapeutic (d3)	0
	Random effects	SD	Variance						untreated vs. therapeutic (d7)	0
	Subject	0.2132	0.04545
	Residual	0.5773	0.3333						Row 2
									untreated vs. prophylactic	0.1201	-0,9991 to 1,239	No	ns	0.9816
	Was the matching effective?								untreated vs. therapeutic (d3)	-0.06733	-1,237 to 1,102	No	ns	0.997
	Chi-square, df	4,443, 1							untreated vs. therapeutic (d7)	-0.3527	-1,359 to 0,6540	No	ns	0.6571
	P value	0.035
	P value summary	*							Row 3
	Is there significant matching (P < 0.05)?	Yes							untreated vs. prophylactic	2.622	1,637 to 3,606	Yes	****	<0,0001
									untreated vs. therapeutic (d3)	2.195	0,9346 to 3,454	Yes	**	0.0023
	Data summary								untreated vs. therapeutic (d7)	0.9232	0,09802 to 1,748	Yes	*	0.0324
	Number of columns (Column Factor)	4
	Number of rows (Row Factor)	7							Row 4
	Number of subjects (Subject)	24							untreated vs. prophylactic	1.541	-0,7907 to 3,873	No	ns	0.1989
	Number of missing values	2							untreated vs. therapeutic (d3)	1.128	-1,219 to 3,475	No	ns	0.4091
									untreated vs. therapeutic (d7)	-0.6175	-2,960 to 1,725	No	ns	0.742
									Row 5
									untreated vs. prophylactic	0.3677	-0,4327 to 1,168	No	ns	0.3854
									untreated vs. therapeutic (d3)	0.2444	-0,5541 to 1,043	No	ns	0.7094
									untreated vs. therapeutic (d7)	-0.1223	-1,153 to 0,9089	No	ns	0.9754
									Row 6
									untreated vs. prophylactic	0.1017	-0,6616 to 0,8650	No	ns	0.9618
									untreated vs. therapeutic (d3)	0.23	-0,5291 to 0,9891	No	ns	0.6566
									untreated vs. therapeutic (d7)	-0.06996	-0,9186 to 0,7787	No	ns	0.9914
									Row 7
									untreated vs. prophylactic	-0.3917
									untreated vs. therapeutic (d3)	0
									untreated vs. therapeutic (d7)	0
									Test details	Mean 1	Mean 2	Mean Diff,	SE of diff,	N1	N2	q	DF
									Row 1
									untreated vs. prophylactic	0	0	0	0	6	6
									untreated vs. therapeutic (d3)	0	0	0	0	6	6
									untreated vs. therapeutic (d7)	0	0	0	0	6	6
									Row 2
									untreated vs. prophylactic	0.4109	0.2908	0.1201	0.4056	6	6	0.2962	9.992
									untreated vs. therapeutic (d3)	0.4109	0.4783	-0.06733	0.423	6	6	0.1592	9.888
									untreated vs. therapeutic (d7)	0.4109	0.7636	-0.3527	0.3619	6	6	0.9747	9.534
									Row 3
									untreated vs. prophylactic	2.873	0.2514	2.622	0.3568	6	6	7.347	10
									untreated vs. therapeutic (d3)	2.873	0.6785	2.195	0.4468	6	6	4.912	8.866
									untreated vs. therapeutic (d7)	2.873	1.95	0.9232	0.2614	6	6	3.532	5.652
									Row 4
									untreated vs. prophylactic	1.842	0.3012	1.541	0.7765	6	6	1.984	6.717
									untreated vs. therapeutic (d3)	1.842	0.7141	1.128	0.798	6	6	1.414	7.295
									untreated vs. therapeutic (d7)	1.842	2.46	-0.6175	0.7272	6	6	0.8492	5.322
									Row 5
									untreated vs. prophylactic	0.3677	0	0.3677	0.2431	6	6	1.513	5
									untreated vs. therapeutic (d3)	0.3677	0.1233	0.2444	0.2726	6	6	0.8967	7.415
									untreated vs. therapeutic (d7)	0.3677	0.49	-0.1223	0.3724	6	6	0.3283	9.786
									Row 6
									untreated vs. prophylactic	0.23	0.1283	0.1017	0.2634	6	6	0.3861	7.838
									untreated vs. therapeutic (d3)	0.23	0	0.23	0.23	6	5	1	5
									untreated vs. therapeutic (d7)	0.23	0.3	-0.06996	0.3062	6	6	0.2285	9.837
									Row 7
									untreated vs. prophylactic	0	0.3917	-0.3917	0.3917	6	6	1	5
									untreated vs. therapeutic (d3)	0	0	0	0	6	5
									untreated vs. therapeutic (d7)	0	0	0	0	6	6

## Sheet: Figure 3d
Figure 3d - Source Data
n.d. = not detected
21 dpi titers were not determined
				Viral titers [log10(TCID50/ml)]
			untreated
		time (d)	animal 1	animal 2	animal 3	animal 4	animal 5	animal 6
		0	n.d.	n.d.	n.d.	n.d.	n.d.	n.d.
		3	n.d.	n.d.	n.d.	n.d.	n.d.	n.d.
		7	3.47712	0.69897	2	2.69897	3	n.d.
		10	3.69897	2.47712	2	3.17609	3.17609	2.69897
		14	n.d.	n.d.	n.d.	n.d.	n.d.	n.d.
		17	1.47712	n.d.	n.d.	n.d.	n.d.	n.d.
			prophylactic
		time (d)	animal 1	animal 2	animal 3	animal 4	animal 5	animal 6
		0	n.d.	n.d.	n.d.	n.d.	n.d.	n.d.
		3	n.d.	n.d.	n.d.	n.d.	n.d.	n.d.
		7	n.d.	n.d.	n.d.	n.d.	n.d.	n.d.
		10	n.d.	n.d.	n.d.	n.d.	n.d.	2.69897
		14	n.d.	n.d.	n.d.	n.d.	n.d.	n.d.
		17	n.d.	n.d.	0.69897	n.d.	n.d.	n.d.
			therapeutic (d3)
		time (d)	animal 1	animal 2	animal 3	animal 4	animal 5	animal 6
		0	n.d.	n.d.	n.d.	n.d.	n.d.	n.d.
		3	n.d.	n.d.	n.d.	n.d.	n.d.	n.d.
		7	0.69897	2	n.d.	n.d.	1.69897	n.d.
		10	1.47712	1.47712	1.47712	n.d.	n.d.	2.47712
		14	n.d.	n.d.	n.d.	n.d.	n.d.	n.d.
		17	n.d.	deceased	n.d.	n.d.	n.d.	n.d.
			therapeutic (d7)
		time (d)	animal 1	animal 2	animal 3	animal 4	animal 5	animal 6
		0	n.d.	n.d.	n.d.	n.d.	n.d.	n.d.
		3	n.d.	n.d.	n.d.	n.d.	n.d.	n.d.
		7	3.47712	2.69897	2.69897	2.17609	2.17609	n.d.
		10	1.69897	n.d.	n.d.	n.d.	1.47712	2.69897
		14	n.d.	n.d.	n.d.	n.d.	n.d.	n.d.
		17	n.d.	n.d.	n.d.	n.d.	n.d.	n.d.

## Sheet: Figure 3d statistics
Figure 3d - statistics
	Table Analyzed	Swab Titration							Within each row, compare columns (simple effects within rows)
	Mixed-effects model (REML)	Matching: Stacked							Number of families	6
	Assume sphericity?	No							Number of comparisons per family	3
	Alpha	0.05							Alpha	0.05
	Fixed effects (type III)	P value	P value summary	Statistically significant (P < 0,05)?	F (DFn, DFd)	Geisser-Greenhouse's epsilon			Dunnett's multiple comparisons test	Mean Diff,	95,00% CI of diff,	Significant?	Summary	Adjusted P Value
	Row Factor	<0,0001	****	Yes	F (1,961, 38,82) = 29,83	0.3921
	Column Factor	0.0003	***	Yes	F (3, 20) = 10,16				Row 1
	Row Factor x Column Factor	<0,0001	****	Yes	F (15, 99) = 5,437				untreated vs. prophylactic	0
									untreated vs. therapeutic (d3)	0
	Random effects	SD	Variance						untreated vs. therapeutic (d7)	0
	Subject	0.05326	0.002837
	Residual	0.5914	0.3498						Row 2
									untreated vs. prophylactic	0
	Was the matching effective?								untreated vs. therapeutic (d3)	0
	Chi-square, df	0,01849, 1							untreated vs. therapeutic (d7)	0
	P value	0.8918
	P value summary	ns							Row 3
	Is there significant matching (P < 0.05)?	No							untreated vs. prophylactic	1.98	0,1393 to 3,820	Yes	*	0.0385
									untreated vs. therapeutic (d3)	1.247	-0,6534 to 3,147	No	ns	0.2191
	Data summary								untreated vs. therapeutic (d7)	-0.2268	-2,271 to 1,817	No	ns	0.9795
	Number of columns (Column Factor)	4
	Number of rows (Row Factor)	6							Row 4
	Number of subjects (Subject)	24							untreated vs. prophylactic	2.423	0,9362 to 3,910	Yes	**	0.0042
	Number of missing values	1							untreated vs. therapeutic (d3)	1.72	0,3866 to 3,054	Yes	*	0.0146
									untreated vs. therapeutic (d7)	1.893	0,3480 to 3,439	Yes	*	0.0199
									Row 5
									untreated vs. prophylactic	0
									untreated vs. therapeutic (d3)	0
									untreated vs. therapeutic (d7)	0
									Row 6
									untreated vs. prophylactic	0.1302	-0,6782 to 0,9385	No	ns	0.9325
									untreated vs. therapeutic (d3)	0.2467	-0,5673 to 1,061	No	ns	0.6566
									untreated vs. therapeutic (d7)	0.2467	-0,5673 to 1,061	No	ns	0.6566
									Test details	Mean 1	Mean 2	Mean Diff,	SE of diff,	N1	N2	q	DF
									Row 1
									untreated vs. prophylactic	0	0	0	0	6	6
									untreated vs. therapeutic (d3)	0	0	0	0	6	6
									untreated vs. therapeutic (d7)	0	0	0	0	6	6
									Row 2
									untreated vs. prophylactic	0	0	0	0	6	6
									untreated vs. therapeutic (d3)	0	0	0	0	6	6
									untreated vs. therapeutic (d7)	0	0	0	0	6	6
									Row 3
									untreated vs. prophylactic	1.98	0	1.98	0.5589	6	6	3.542	5
									untreated vs. therapeutic (d3)	1.98	0.7332	1.247	0.6714	6	6	1.857	8.705
									untreated vs. therapeutic (d7)	1.98	2.207	-0.2268	0.7382	6	6	0.3073	9.791
									Row 4
									untreated vs. prophylactic	2.873	0.4498	2.423	0.5128	6	6	4.725	7.75
									untreated vs. therapeutic (d3)	2.873	1.153	1.72	0.4673	6	6	3.681	8.349
									untreated vs. therapeutic (d7)	2.873	0.9798	1.893	0.5299	6	6	3.573	7.56
									Row 5
									untreated vs. prophylactic	0	0	0	0	6	6
									untreated vs. therapeutic (d3)	0	0	0	0	6	6
									untreated vs. therapeutic (d7)	0	0	0	0	6	6
									Row 6
									untreated vs. prophylactic	0.2467	0.1165	0.1302	0.2728	6	6	0.4772	7.125
									untreated vs. therapeutic (d3)	0.2467	0	0.2467	0.2467	6	5	1	5
									untreated vs. therapeutic (d7)	0.2467	0	0.2467	0.2467	6	6	1	5

[truncated: 9 more sheets: Figure 3e, Figure 3e statistics, Figure 3f, Figure 3f statistics, Supp. Figure 2a, Supp. Figure 3a, Supp. Figure 3a statistics, Supp. Figure 3b, Supp. Figure 3b statistics]
